# Supplementary material for: Energetic equivalence underpins the size structure of tree and phytoplankton communities
Source: Nat Commun. 2019 Jan 16;10:255. doi: 10.1038/s41467-018-08039-3 (PMC6335468; doi:10.1038/s41467-018-08039-3)
Supplement: Supplementary file 4 — Supplementary Data 1 [file 41467_2018_8039_MOESM4_ESM.xlsx]

## Sheet: Summary data
Dataset	Community	Xmin	Power-law exponent	Power-law AIC	Bounded power-law exponent	Bounded power-law AIC	Power-exponential exponent	Power-exponential rate	Power-exponential AIC	P-value of best fitting distribution	Body size range (orders of magnitude)
Trees	ACA:eno-2	1543.22	-0.910065	7534.4	-0.896937	7534.6	NA	NA	NA	0.175443	6.11211
Trees	BCI:bci	7.1962	-0.445492	78760.8	-0.429814	78678.6	-0.405424	5.9787e-06	78620.2	0.000204813	5.86295
Trees	BVSF:BVPlot	1228.11	-0.894451	7719.14	-0.844066	7711.9	-0.82167	2.80949e-06	7717.02	0.543699	5.3313
Trees	BVSF:SFPlot	1056.03	-0.834943	6820.46	-0.797481	6816.2	-0.772619	2.07466e-06	6818.87	0.996395	5.55505
Trees	Cocoli:cocoli	7.1962	-0.390785	68696.9	-0.366928	68568.5	-0.355891	1.61981e-06	68575.3	0.00583622	5.8985
Trees	FERP:FERP	10085.5	-0.877638	18177.3	-0.831408	18162.9	NA	NA	NA	0.0655236	6.32495
Trees	Gentry:ALLACHER	117.458	-0.520196	1937.34	-0.432872	1930.01	-0.35259	1.88836e-05	1929.75	0.460031	4.98714
Trees	Gentry:ALLPAHUA	252.476	-0.516846	2247.03	-0.428063	2238.87	-0.329071	1.07384e-05	2237.36	0.601829	5.31947
Trees	Gentry:ALTERDOC	176.995	-0.679918	1496.08	-0.385808	1475.7	-0.1529	0.000201889	1481.89	0.881527	3.92
Trees	Gentry:ALTODEMI	176.995	-0.648546	3148.31	-0.560596	3138.21	-0.545483	1.13274e-05	3144.31	0.25123	4.72845
Trees	Gentry:ALTOSAPA	11.4425	-0.487834	5611.31	-0.458718	5602.49	-0.454464	4.43264e-06	5606.55	4.80709e-07	5.11855
Trees	Gentry:AMOTAPE	345.37	-0.778908	1325.78	-0.759774	1327.11	-0.766476	3.86822e-07	1327.64	0.684459	5.62273
Trees	Gentry:ANCHICAY	742.373	-0.783602	1225.4	-0.736828	1225.8	-0.738986	1.37336e-06	1226.89	0.857988	5.39687
Trees	Gentry:ANKARIF	176.995	-0.623942	1899.62	-0.572623	1897.61	-0.544099	6.14918e-06	1898.74	0.0866339	5.18488
Trees	Gentry:AVALANCH	176.995	-0.509067	3351.96	-0.440804	3342.2	-0.354489	9.78319e-06	3339.03	0.243187	5.41926
Trees	Gentry:BABLERSP	212.649	-0.533713	923.566	-0.276802	911.435	-0.108217	6.62092e-05	914.357	0.73373	4.39383
Trees	Gentry:BAITETE	176.995	-0.571124	1546.67	-0.528272	1545.82	-0.523937	1.49791e-06	1547.18	0.407394	5.5304
Trees	Gentry:BAKOSAR	252.476	-0.566988	1614.96	-0.48285	1610.63	-0.412035	1.02666e-05	1611.11	0.407394	5.17159
Trees	Gentry:BANKAMP	11.4425	-0.293665	2438.5	-0.145975	2397.37	-0.108703	1.96596e-05	2404.71	0.535043	4.76768
Trees	Gentry:BANYONG	345.37	-0.497683	1664	-0.408297	1658.43	-0.40303	1.63467e-06	1661.89	0.490085	5.53018
Trees	Gentry:BELEM	252.476	-0.530977	1630.58	-0.401971	1621.44	-0.34061	1.2129e-05	1624.33	0.988261	4.97099
Trees	Gentry:BENITO	28.0041	-0.500962	3174.92	-0.464745	3170.15	-0.460645	3.26567e-06	3172.92	0.192347	5.2236
Trees	Gentry:BERBICER	14.042	-0.400161	3431.67	-0.354277	3421.16	-0.341746	3.96455e-06	3423.85	0.87763	5.35412
Trees	Gentry:BEZA1	345.37	-0.584268	1075.04	-0.463649	1071	-0.437924	7.5135e-06	1073.68	0.800628	4.98612
Trees	Gentry:BEZA2	117.458	-1.36982	1460.81	-1.36203	1462.63	-1.37021	1.8389e-11	1462.81	1.83011e-05	4.34272
Trees	Gentry:BILSA	176.995	-0.55187	1993.16	-0.447605	1984.45	-0.39927	1.29551e-05	1987.42	0.460031	4.90701
Trees	Gentry:BLOHMR	1118.67	-1.01525	918.952	-0.882612	917.892	-0.903273	8.03278e-06	920.335	0.405092	4.63917
Trees	Gentry:BORACEIA	176.995	-0.585281	3252.26	-0.479253	3237.29	-0.40888	2.08686e-05	3240.71	0.306995	4.78499
Trees	Gentry:BOSQUEDE	176.995	-0.429216	1816.24	-0.335715	1807.66	NA	NA	NA	0.68117	5.5304
Trees	Gentry:BRISEFER	2182.85	-1.15812	1544.43	-1.13803	1545.97	-1.1522	1.53193e-07	1546.41	0.000275452	5.55652
Trees	Gentry:BURLING	11.4425	-0.352618	2533.21	-0.261436	2512.2	-0.256904	8.39867e-06	2520.22	0.0401804	4.85729
Trees	Gentry:CABEZADE	742.373	-0.88754	799.028	-0.746809	797.641	-0.735446	1.33122e-05	799.928	0.818621	4.60015
Trees	Gentry:CALIMA	457.088	-0.82456	1622.8	-0.691015	1617.48	-0.595227	3.30402e-05	1620.38	0.547361	4.51321
Trees	Gentry:CAMORIN	72.3203	-0.450715	3121.57	-0.361831	3105.32	-0.256358	2.43025e-05	3099.96	0.119924	5.07631
Trees	Gentry:CANDAMO	1874.97	-0.975132	1075.75	-0.930336	1076.76	-0.905809	2.22622e-06	1077.33	0.617195	5.42707
Trees	Gentry:CAPEIRA	252.476	-0.651073	1599.32	-0.616614	1599.36	-0.634192	3.0886e-07	1600.97	0.427883	5.5303
Trees	Gentry:CARAJAS	252.476	-0.487581	1713.3	-0.400479	1707.34	NA	NA	NA	0.770832	5.46081
Trees	Gentry:CARARA	117.458	-0.48904	2730.39	-0.416742	2721.29	-0.402433	3.66149e-06	2725.32	0.209244	5.28455
Trees	Gentry:CARLOSBO	457.088	-0.916517	1994.75	-0.853443	1993.36	-0.765161	2.32416e-05	1994.06	0.481954	4.74542
Trees	Gentry:CARPANTA	252.476	-0.562627	1974.21	-0.405752	1960.1	-0.364971	1.5844e-05	1966.7	0.646935	4.72784
Trees	Gentry:CARY	11.4425	-0.307446	2063.78	-0.150787	2027.81	-0.119622	2.59959e-05	2036.33	0.0943831	4.58645
Trees	Gentry:CEDARBLU	72.3203	-0.43117	2095.52	-0.268918	2072.09	-0.203533	2.88715e-05	2077.6	0.71373	4.62863
Trees	Gentry:CEDRAL	345.37	-0.654198	2166.2	-0.606896	2164.51	-0.527054	8.63448e-06	2163.42	0.709013	5.42955
Trees	Gentry:CENTINEL	457.088	-0.710638	1705.74	-0.654128	1704.52	-0.623494	4.5588e-06	1705.72	0.342206	5.25965
Trees	Gentry:CERONEB1	345.37	-0.684057	1357.05	-0.551899	1351.65	-0.379503	4.33026e-05	1351.66	0.5431	4.66741
Trees	Gentry:CERONEB2	345.37	-0.544907	1283.6	-0.415987	1277.32	-0.35476	9.68599e-06	1279.58	0.869691	5.06092
Trees	Gentry:CERROAYP	11.4425	-0.407816	6503.33	-0.342055	6468.57	-0.296687	2.73656e-05	6466.74	0.000504035	4.82227
Trees	Gentry:CERROELP	252.476	-0.411249	1676.75	-0.335601	1671.14	-0.303684	1.19607e-06	1672.24	0.983929	5.99891
Trees	Gentry:CERROESP	742.373	-0.666802	2247.49	-0.596475	2243.99	NA	NA	NA	0.471068	5.44978
Trees	Gentry:CERROOLU	742.373	-0.63349	1390.87	-0.522196	1386.76	-0.391255	1.11566e-05	1386.71	0.963945	5.23429
Trees	Gentry:CHAMELA1	11.4425	-0.536387	5867.31	-0.505642	5858.01	-0.443819	6.63421e-05	5849.44	1.25646e-05	4.78616
Trees	Gentry:CHAMELA2	11.4425	-0.647409	7563.75	-0.597071	7542.97	-0.530547	0.000217294	7540.6	1.10588e-07	3.92856
Trees	Gentry:CHAMELA3	742.373	-0.701369	1617.14	-0.532776	1608.63	-0.484401	1.23104e-05	1613.83	0.984905	4.81747
Trees	Gentry:CHAQUIMA	176.995	-0.497325	2223.35	-0.287475	2196.11	-0.186685	3.61633e-05	2203.47	0.329116	4.56247
Trees	Gentry:CHIBA	252.476	-0.547632	2474.82	-0.476545	2468.61	-0.447319	3.86212e-06	2471	0.572846	5.3759
Trees	Gentry:CHIRINOS	457.088	-0.630875	1469.3	-0.568236	1467.82	-0.602235	3.79352e-07	1470.7	0.436005	5.42937
Trees	Gentry:COCHACAS	345.37	-0.638143	1490.62	-0.560174	1487.96	-0.544912	4.55755e-06	1490.21	0.720594	5.13115
Trees	Gentry:COLORADO	588.985	-0.73824	923.719	-0.671902	923.746	-0.669611	2.74287e-06	924.973	0.872012	5.19666
Trees	Gentry:COLOSOI	345.37	-0.615164	1345.41	-0.498896	1340.48	-0.479299	7.83599e-06	1343.86	0.970041	4.92256
Trees	Gentry:CONSTANC	57.9343	-0.481522	3117.28	-0.419041	3107.49	-0.365068	1.32046e-05	3106.72	0.786924	5.14559
Trees	Gentry:CUANGOS	176.995	-0.58231	2650.33	-0.491434	2640.73	-0.461999	1.0039e-05	2645.08	0.470654	4.90701
Trees	Gentry:CUEVA	117.458	-0.436928	1849.62	-0.303801	1834.89	-0.218231	1.71e-05	1835.99	0.605813	4.98714
Trees	Gentry:CUIVRE	72.3203	-0.458029	2261.18	-0.331995	2243.6	-0.292624	1.82537e-05	2249.17	0.18775	4.7293
Trees	Gentry:CURUNDU	39.9466	-0.466851	2036.47	-0.335267	2018.77	-0.296405	3.80547e-05	2024.76	0.00153612	4.39685
Trees	Gentry:CURUYUQR	2888.95	-0.837664	953.241	-0.567517	947.341	NA	NA	NA	0.99501	4.94234
Trees	Gentry:CUTERVO	345.37	-0.55351	1850.55	-0.47688	1846.13	NA	NA	NA	0.906206	5.42955
Trees	Gentry:CUYAS	252.476	-0.563563	1742.33	-0.51317	1740.56	NA	NA	NA	0.802986	5.5867
Trees	Gentry:CUZCOAMA	742.373	-0.658315	1395.85	-0.569615	1393.31	-0.486676	6.9031e-06	1393.92	0.966101	5.31845
Trees	Gentry:DAVIES	345.37	-0.552096	1944.49	-0.422118	1933.96	-0.360406	1.02693e-05	1937.47	0.611917	5.03158
Trees	Gentry:DUCKE	176.995	-0.543144	2210.67	-0.434654	2200.06	-0.391165	1.21269e-05	2203.91	0.27	4.90701
Trees	Gentry:ELCORAZO	457.088	-0.660191	1994.06	-0.618663	1993.26	-0.606919	1.45961e-06	1994.52	0.641288	5.62262
Trees	Gentry:ENCANTO	117.458	-0.498252	2017.8	-0.393158	2007.31	-0.337187	1.47825e-05	2009.62	0.47653	4.92374
Trees	Gentry:ESMERALD	457.088	-0.582913	1240.18	-0.498937	1237.74	-0.48798	2.49652e-06	1239.86	0.947921	5.37553
Trees	Gentry:FARALL	457.088	-0.412465	1254.19	-0.268301	1244.89	NA	NA	NA	0.925086	5.62262
Trees	Gentry:GALERAZ	742.373	-0.942767	822.572	-0.804559	821.345	-0.746911	2.21717e-05	823.229	0.838379	4.53278
Trees	Gentry:GENTING	345.37	-0.519756	1566.22	-0.375646	1556.25	-0.315704	9.42069e-06	1559.69	0.713672	5.06092
Trees	Gentry:HEUSTOBM	72.3203	-0.290274	1137.79	-0.0324594	1109.05	0.0162097	1.16603e-05	1116.57	0.476127	4.97182
Trees	Gentry:HEUSTOMF	11.4425	-0.331236	2633.32	-0.240472	2610.56	-0.232838	6.27595e-06	2618.1	0.200545	5.03293
Trees	Gentry:HUAMANI	117.458	-0.549648	2506.28	-0.480856	2499.55	-0.470301	5.25382e-06	2503.38	0.146369	5.06178
Trees	Gentry:HUMBOLDT	1118.67	-1.0122	1009.52	-0.750117	1004.06	-0.0883211	0.000142294	1003.42	0.978895	4.35043
Trees	Gentry:INCAHUAR	252.476	-0.709621	1990.05	-0.610136	1984.23	-0.454778	4.86198e-05	1983.37	0.387651	4.64772
Trees	Gentry:INDIANA	176.995	-0.523119	2343.16	-0.433422	2334.11	-0.380405	9.27574e-06	2335.99	0.457475	5.13169
Trees	Gentry:INDIANCA	39.9466	-0.328345	2089.85	-0.105067	2044.51	0.0083782	4.47069e-05	2047.8	0.377293	4.60774
Trees	Gentry:JATUNSAC	18.5841	-0.469618	4481.36	-0.420485	4468.15	-0.397144	1.27197e-05	4470.57	0.000539052	4.94041
Trees	Gentry:JAUNECHE	176.995	-0.681714	1767.75	-0.629765	1766.25	-0.591257	1.07824e-05	1767.11	0.529507	4.98687
Trees	Gentry:JEJUIMI	252.476	-0.481307	1589.84	-0.285148	1572.74	-0.259321	1.17014e-05	1580.84	0.365248	4.8207
Trees	Gentry:JENAROHE	18.5841	-0.439466	4031.47	-0.38562	4017.5	-0.331057	2.2958e-05	4013.72	0.0042826	5.0329
Trees	Gentry:JONESMIL	1118.67	-0.757627	1271.49	-0.652316	1269.23	-0.5264	1.1095e-05	1269.77	0.717368	5.15574
Trees	Gentry:KANEALLE	11.4425	-0.322985	3557.91	-0.192004	3508.07	-0.134748	3.34157e-05	3511.42	0.354638	4.67052
Trees	Gentry:KENNEDY	1118.67	-0.864645	1698.58	-0.624218	1687.41	-0.434104	3.80327e-05	1692.73	0.765031	4.55112
Trees	Gentry:KENTING	588.985	-0.823062	2128.72	-0.556294	2109.82	-0.265218	9.62301e-05	2115.31	0.803036	4.27668
Trees	Gentry:KHAOYAI	252.476	-0.520144	1422.77	-0.426192	1417.94	-0.403087	4.26484e-06	1420.44	0.911941	5.26014
Trees	Gentry:KITLOPE1	11.4425	-0.21399	1198.88	-0.098705	1181.74	NA	NA	NA	0.283304	6.0369
Trees	Gentry:KITLOPE2	11.4425	-0.243198	934.161	-0.170179	927.938	NA	NA	NA	0.417311	6.32412
Trees	Gentry:KORUP	2888.95	-0.496523	819.794	-0.361926	816.876	NA	NA	NA	0.999524	6.11979
Trees	Gentry:LAGENOA	72.3203	-0.474509	2653.69	-0.316172	2626.57	-0.239054	4.38408e-05	2632.65	0.102662	4.47104
Trees	Gentry:LAPLANAD	252.476	-0.662524	1861.53	-0.601475	1859.14	-0.59829	3.7382e-06	1861.63	0.426041	5.08985
Trees	Gentry:LARAYA	72.3203	-0.494132	3061.75	-0.430257	3052.43	-0.370542	1.34425e-05	3051.37	0.0980108	5.1589
Trees	Gentry:LASELVA	345.37	-0.533466	1516.3	-0.519043	1517.53	NA	NA	NA	0.567617	6.95561
Trees	Gentry:LASJOYAS	72.3203	-0.345155	2275.56	-0.24144	2258.09	NA	NA	NA	0.403021	5.56842
Trees	Gentry:LAURELRI	11.4425	-0.305177	2467.11	-0.224534	2447.83	-0.179412	7.92391e-06	2446.08	0.0498281	5.41954
Trees	Gentry:LINHARES	176.995	-0.572331	2800.86	-0.499098	2793.2	-0.45021	9.62978e-06	2794.89	0.502914	5.10414
Trees	Gentry:LUQUILLO	39.9466	-0.408115	2492.55	-0.349331	2484.13	-0.297091	7.86357e-06	2482.09	0.308806	5.4814
Trees	Gentry:MADDEN	742.373	-0.664896	916.109	-0.519572	912.857	-0.455162	1.00053e-05	914.94	0.687091	4.98433
Trees	Gentry:MADIDI	176.995	-0.604481	2252.13	-0.536563	2247.34	-0.523804	5.4775e-06	2250.47	0.558599	5.047
Trees	Gentry:MADIDIRI	117.458	-0.522964	2566.56	-0.379539	2546.63	-0.323286	2.72319e-05	2553.26	0.0644445	4.58525
Trees	Gentry:MAGSASAY	117.458	-0.512176	2115.68	-0.40556	2104.65	-0.368439	1.30773e-05	2108.63	0.261622	4.85665
Trees	Gentry:MAKOKOU1	252.476	-0.455597	1333.73	-0.257722	1318.82	-0.0904294	2.6565e-05	1318.85	0.875196	4.9066
Trees	Gentry:MAKOKOU2	345.37	-0.504122	915.267	-0.398542	912.269	NA	NA	NA	0.996255	5.36466
Trees	Gentry:MANAUS	11.4425	-0.79315	3778.28	-0.757198	3773.64	-0.752691	8.03922e-05	3777.75	0	3.71757
Trees	Gentry:MAQUIPUC	176.995	-0.511347	2255.43	-0.407792	2244.61	-0.379159	7.25712e-06	2249.03	0.159039	5.06155
Trees	Gentry:MARIQUIT	1874.97	-0.654598	903.945	-0.392409	896.471	NA	NA	NA	0.93328	5.05511
Trees	Gentry:MARTIN	7762.09	-0.943826	1375.22	-0.644055	1366.75	NA	NA	NA	0.999509	5.20305
Trees	Gentry:MIRADOR	1344.01	-0.722067	2202.9	-0.493915	2186.28	-0.263766	2.42552e-05	2190.08	0.98006	4.86661
Trees	Gentry:MISHNFL	742.373	-0.795416	1111.71	-0.574612	1104.9	-0.475574	3.10297e-05	1109.22	0.816699	4.5094
Trees	Gentry:MISHWS	345.37	-0.666088	1244.82	-0.498158	1237.65	-0.381728	3.6183e-05	1240.23	0.758253	4.56046
Trees	Gentry:MOGOTE	176.995	-0.591214	2268.15	-0.462094	2255.39	-0.354197	3.6941e-05	2257.25	0.660386	4.62756
Trees	Gentry:MONTGOME	39.9466	-0.291904	2020.45	-0.115728	1984.54	-0.0510807	1.14073e-05	1988.36	0.928396	5.11845
Trees	Gentry:MOTOZINT	11.4425	-0.266253	2011.89	-0.0980688	1970.3	-0.0486841	1.8804e-05	1975.55	0.0674262	4.85729
Trees	Gentry:MTCAM	1874.97	-0.577059	975.718	-0.491918	974.605	NA	NA	NA	0.994241	5.99821
Trees	Gentry:MTSTHILA	11.4425	-0.296618	2505.48	-0.190216	2477.19	-0.146884	1.12246e-05	2478.47	0.118365	5.14573
Trees	Gentry:MUDUMAL1	345.37	-0.529618	1332.31	-0.416075	1326.71	-0.297068	1.29593e-05	1326.17	0.88048	5.21013
Trees	Gentry:MUDUMAL2	1595.73	-0.651948	828.939	-0.473718	825.263	NA	NA	NA	0.988261	5.21952
Trees	Gentry:MURRI	252.476	-0.485477	1622.6	-0.365418	1613.61	-0.199431	2.00445e-05	1610.03	0.85559	5.19759
Trees	Gentry:NADUGANI	39.9466	-0.38951	2543.3	-0.229851	2510.23	-0.168289	3.29665e-05	2516.71	0.246827	4.58612
Trees	Gentry:NANJENSH	252.476	-0.934482	3514.49	-0.862784	3509.13	-0.745194	6.07035e-05	3510.05	0.00696929	4.39313
Trees	Gentry:NDAKANI	117.458	-0.478243	1858.46	-0.425339	1855.12	NA	NA	NA	0.18674	5.62297
Trees	Gentry:NDAKANNI	345.37	-0.471861	1148.36	-0.369817	1143.99	NA	NA	NA	0.920442	5.53018
Trees	Gentry:NOSYMANG	117.458	-0.541531	5019.89	-0.409405	4983.96	-0.337884	3.17525e-05	4992.88	0.017575	4.58525
Trees	Gentry:NUEVOMUN	176.995	-0.597257	2244.05	-0.541738	2240.65	-0.501213	7.21659e-06	2241.52	0.295091	5.22322
Trees	Gentry:NWBRANCH	11.4425	-0.394474	2887.27	-0.346534	2877.75	-0.344874	2.84342e-06	2882.1	0.294092	5.26072
Trees	Gentry:OMOFOR	588.985	-0.859931	1410.13	-0.834998	1411.3	-0.84305	6.11845e-07	1411.98	0.699374	5.4705
Trees	Gentry:OSASIREN	345.37	-0.515009	1759.68	-0.459671	1757.24	NA	NA	NA	0.990285	5.86275
Trees	Gentry:PALANAN	345.37	-0.508745	2809.87	-0.413363	2798.33	-0.329928	6.72475e-06	2798.21	0.888108	5.42955
Trees	Gentry:PARQUEER	252.476	-0.509212	955.682	-0.396889	951.931	-0.391716	3.92596e-06	954.669	0.879324	5.15836
Trees	Gentry:PASOH30	117.458	-0.647991	1720.99	-0.597791	1719.38	-0.603361	3.76203e-06	1721.68	0.431795	4.93992
Trees	Gentry:PASOH40	457.088	-0.657882	1107.76	-0.59607	1107.28	NA	NA	NA	0.929468	5.35327
Trees	Gentry:PERINET	252.476	-0.732738	2808.8	-0.682545	2805.99	-0.657502	7.26994e-06	2807.96	0.19264	5.01701
Trees	Gentry:PERROMUE	252.476	-0.564448	1066.98	-0.482154	1064.89	-0.46024	4.73273e-06	1066.48	0.808819	5.19759
Trees	Gentry:PERSEVER	457.088	-0.775409	1163.63	-0.703873	1162.96	-0.675995	7.64882e-06	1164.28	0.726005	4.95424
Trees	Gentry:PIPELINE	742.373	-0.654913	862.402	-0.226625	847.122	-0.0741805	5.20078e-05	855.092	0.329116	4.38444
Trees	Gentry:PROVIDEN	252.476	-0.777442	2180.72	-0.684234	2175.4	-0.526254	5.97019e-05	2174.79	0.137896	4.53898
Trees	Gentry:PUGU	345.37	-0.626921	1498.32	-0.463698	1489.05	-0.3335	3.25101e-05	1491.25	0.840703	4.66741
Trees	Gentry:PUYEHUE	176.995	-0.357421	3322.92	-0.274693	3305.51	NA	NA	NA	0.226951	6.12068
Trees	Gentry:QUIAPACA	176.995	-0.68392	2198.99	-0.522816	2184.63	-0.518543	3.06558e-05	2194.43	0.18775	4.25725
Trees	Gentry:QUINCEOC	39.9466	-0.397358	2651.43	-0.342011	2642.89	-0.317342	3.00976e-06	2643.91	0.133631	5.62305
Trees	Gentry:RANCHOQU	117.458	-0.464299	2104.28	-0.382661	2096	-0.36519	3.86498e-06	2099.43	0.591311	5.2964
Trees	Gentry:RIACHUEL	176.995	-0.578067	2690.4	-0.499725	2682.44	-0.511733	3.08509e-06	2688.64	0.0717948	5.03226
Trees	Gentry:RIOHEATH	457.088	-0.624554	1307.94	-0.529746	1304.86	-0.366777	1.94275e-05	1303.24	0.758253	5.15774
Trees	Gentry:RIONEGRO	457.088	-0.651963	1219.59	-0.501814	1213.8	-0.446219	1.48647e-05	1217.08	0.857988	4.78299
Trees	Gentry:RIOPAL1	742.373	-0.655996	537.128	-0.548208	536.931	-0.551028	2.90787e-06	538.259	0.763383	5.19624
Trees	Gentry:RIOPAL2	252.476	-0.645611	1296.7	-0.611093	1297.11	-0.618121	7.14496e-07	1298.19	0.526182	5.54941
Trees	Gentry:RIOTAVAR	117.458	-0.562128	2340.86	-0.497485	2335.43	-0.489614	4.9128e-06	2338.87	0.336405	5.06178
Trees	Gentry:ROUNDSLO	117.458	-0.983925	3985.99	-0.854259	3970.24	-0.290542	0.000882235	3955.21	2.06441e-05	3.70866
Trees	Gentry:ROUNDTOP	742.373	-1.01011	1084.31	-0.816452	1080.39	-0.663893	5.64766e-05	1083.3	0.541243	4.30205
Trees	Gentry:RUISSALO	11.4425	-0.457282	3282.19	-0.417189	3274.57	-0.419931	3.69448e-06	3279.33	0.0284172	5.00291
Trees	Gentry:SABANARU	117.458	-0.435063	2510.92	-0.355993	2500.47	-0.31412	4.47819e-06	2501.74	0.32409	5.48129
Trees	Gentry:SACRAM	252.476	-0.86936	2567.48	-0.720899	2556.02	-0.623204	7.53449e-05	2562.08	0.0794581	4.13174
Trees	Gentry:SAKAERA2	18.5841	-0.378671	1855.42	-0.304413	1845.55	-0.262565	1.29149e-05	1845.63	0.403021	5.10468
Trees	Gentry:SAKAERAT	252.476	-0.757971	1903.89	-0.712935	1903.1	-0.73033	1.63247e-06	1905.34	0.372082	5.01701
Trees	Gentry:SALTA	742.373	-1.03346	890.634	-1.00678	892.168	-1.02553	3.79119e-07	892.613	0.569613	5.17015
Trees	Gentry:SANFELAS	18.5841	-0.372711	2370.8	-0.281656	2353.37	-0.273138	7.95433e-06	2359.86	0.0498281	4.92425
Trees	Gentry:SANSEBAS	176.995	-0.560249	2324.99	-0.459873	2315.19	-0.385545	1.77046e-05	2316.73	0.105592	4.90701
Trees	Gentry:SANTACRU	39.9466	-0.438141	2122.27	-0.357094	2112.02	-0.342012	7.94242e-06	2116.05	0.303408	4.97197
Trees	Gentry:SANTOTOM	588.985	-0.901333	1411.05	-0.796203	1408.74	-0.719219	2.26583e-05	1410.65	0.706599	4.62332
Trees	Gentry:SAUL	117.458	-0.503695	1858.18	-0.453188	1855.34	-0.449703	1.5282e-06	1857.49	0.529507	5.53047
Trees	Gentry:SEMENGOH	457.088	-0.708911	1671.35	-0.631133	1668.75	-0.603662	6.22479e-06	1670.87	0.662025	5.0605
Trees	Gentry:SHIRINGA	176.995	-0.649908	1842.93	-0.579247	1839.47	-0.534968	1.37086e-05	1840.99	0.443197	4.87345
Trees	Gentry:SIETECUE	345.37	-0.691611	1872.4	-0.614188	1868.99	-0.471644	2.60371e-05	1867.44	0.847488	4.98612
Trees	Gentry:SUDERHAC	345.37	-0.579761	1879.61	-0.364861	1860.85	-0.235057	3.49204e-05	1866.27	0.599631	4.60445
Trees	Gentry:TAHUAMPA	742.373	-0.667615	1124.39	-0.540014	1120.87	-0.393966	1.58691e-05	1121.18	0.920442	5.05942
Trees	Gentry:TAMBLAT2	176.995	-0.505816	1892.63	-0.399454	1883.43	-0.355907	8.9918e-06	1886.39	0.318957	5.06155
Trees	Gentry:TAMBO	252.476	-0.534883	1301.83	-0.467464	1299.69	NA	NA	NA	0.765763	5.471
Trees	Gentry:TAMBOALL	117.458	-0.49051	2318.65	-0.456514	2316.77	-0.429391	1.72875e-06	2316.63	0.184521	5.96643
Trees	Gentry:TAMBUPL	457.088	-0.696279	1501.08	-0.655129	1501.09	-0.649459	1.47371e-06	1502.18	0.720594	5.51059
Trees	Gentry:TARAPOTO	252.476	-0.824819	1922.58	-0.617165	1908.98	-0.37055	0.000166448	1912.35	0.48734	4.02911
Trees	Gentry:TAYRONA	176.995	-0.634219	2070.47	-0.522359	2061.73	-0.499579	1.67187e-05	2066.93	0.261622	4.60627
Trees	Gentry:TIDROUTE	2888.95	-0.714659	1329.28	-0.36815	1314.29	NA	NA	NA	0.824277	4.99032
Trees	Gentry:TUTUNEND	252.476	-0.600727	1603.83	-0.507888	1599.11	-0.398933	2.03354e-05	1598.69	0.770832	4.98653
Trees	Gentry:TUXTLAS	252.476	-0.47463	1315.68	-0.293571	1303.1	-0.203036	1.67778e-05	1306.15	0.609289	4.9066
Trees	Gentry:TYSONGLA	457.088	-0.748677	1279.5	-0.424914	1263.94	-0.126306	0.000122464	1268.88	0.197329	4.17382
Trees	Gentry:TYSONWOO	212.649	-0.518591	1379.47	-0.307778	1364.21	-0.162751	4.4057e-05	1367	0.0110906	4.57316
Trees	Gentry:UCHIRE	457.088	-1.00781	569.655	-0.959772	571.011	-0.996189	9.13532e-07	571.629	0.197483	4.72617
Trees	Gentry:UCUMARI	28.0041	-0.440784	5300.05	-0.351375	5266.23	-0.268033	4.44388e-05	5261.05	0.0226262	4.71023
Trees	Gentry:UFHORTIC	39.9466	-0.374888	1986	-0.251702	1967.11	-0.177888	2.1288e-05	1967.4	0.580573	4.92414
Trees	Gentry:UPPSALA	11.4425	-0.28402	2089.1	-0.142813	2055.3	-0.127039	1.01319e-05	2064.54	0.518835	4.9079
Trees	Gentry:VALLEYVI	11.4425	-0.345086	3006.04	-0.215181	2966.39	-0.11279	7.77505e-05	2960.23	0.227468	4.51911
Trees	Gentry:VARIRATA	176.995	-0.559998	2308.25	-0.432172	2294.71	-0.4035	1.42929e-05	2301.24	0.462267	4.72845
Trees	Gentry:VENCER	345.37	-0.603545	2181.56	-0.53879	2177.79	-0.449467	9.23294e-06	2176.7	0.699374	5.37573
Trees	Gentry:YANAIGUA	345.37	-0.52558	922.272	-0.418671	919.34	-0.38976	4.37011e-06	921.131	0.960605	5.27204
Trees	Gentry:YANAM1	176.995	-0.519527	1472.97	-0.446828	1469.51	-0.42688	3.73475e-06	1471.38	0.932445	5.31963
Trees	Gentry:YANAM2	252.476	-0.524526	1527.95	-0.406361	1520.43	-0.360906	8.62682e-06	1523.29	0.591099	5.06127
Trees	Gentry:YANAMTAH	252.476	-0.463575	1798.88	-0.415039	1796.48	NA	NA	NA	0.889146	6.12066
Trees	Lahei:heath1	73.4529	-0.567424	29147.2	-0.501871	29050	-0.388984	4.63701e-05	29005.2	0.478908	4.82637
Trees	Lahei:heath2	73.4529	-0.610575	29371.5	-0.547098	29282.8	-0.46634	4.01266e-05	29271.8	0.125312	4.69379
Trees	Lahei:peat	73.4529	-0.460609	23856.9	-0.39551	23763.7	-0.338326	9.51584e-06	23753.8	0.98858	5.32147
Trees	LaSelva:1	560.928	-0.596141	7735.75	-0.567961	7730.36	NA	NA	NA	0.424785	6.25461
Trees	LaSelva:2	445.03	-0.593136	8880.33	-0.542536	8864.97	-0.435429	7.05164e-06	8853.64	0.636175	5.70997
Trees	LaSelva:3	76.2319	-0.442902	16477.8	-0.357992	16387.7	-0.29389	1.19983e-05	16384.9	0.190379	5.18256
Trees	LaSelva:4	533.72	-0.590224	8477.24	-0.518082	8454.5	-0.411425	7.28634e-06	8448.04	0.980513	5.5309
Trees	LaSelva:5	76.2319	-0.42659	11056.7	-0.381854	11028.7	-0.327852	3.89219e-06	11016.3	0.765763	5.92134
Trees	Luquillo:lfdp	2.83052	-0.346298	95208.8	-0.308088	94819.6	-0.262338	2.11647e-05	94597.3	0.113557	5.36218
Trees	Oosting:Oosting	7.1962	-0.332362	121292	-0.269031	120495	-0.242272	7.89992e-06	120530	0	5.26316
Trees	Serimbu:S-1	65.1118	-0.506205	20303.6	-0.480062	20279.4	-0.457701	2.24362e-06	20277.8	0.824393	5.86003
Trees	Serimbu:S-2	65.1118	-0.494885	21838.2	-0.456587	21795.3	-0.434367	3.22348e-06	21800.3	0.428215	5.57329
Trees	Sherman:sherman	6.15277	-0.372822	94811.5	-0.33754	94513	-0.282896	1.83946e-05	94272.4	0.00568826	5.53446
Trees	Shirakami:Akaishizawa	73.4529	-0.308271	6959.6	-0.162432	6866.22	NA	NA	NA	0.347161	5.46951
Trees	Shirakami:Kumagera	8724.8	-0.802915	4132.92	-0.483633	4095.81	NA	NA	NA	0.555942	5.38754
Trees	WesternGhats:BSP104	63.9711	-0.38413	15032.7	-0.349533	15001.2	-0.307292	1.39018e-06	14983.7	0.15413	6.46983
Trees	WesternGhats:BSP11	2027.43	-0.905544	7031.73	-0.812615	7017.54	-0.622238	1.25677e-05	7016.43	0.866988	5.21514
Trees	WesternGhats:BSP12	28.0341	-0.430237	17194.6	-0.390136	17150.3	-0.362867	4.37963e-06	17148.7	0.0278034	5.57569
Trees	WesternGhats:BSP16	43.719	-0.414897	13120.2	-0.366634	13079.6	-0.303387	7.86276e-06	13058.4	0.184714	5.68257
Trees	WesternGhats:BSP27	1260.43	-0.568066	4690.36	-0.379291	4652.53	NA	NA	NA	0.844951	5.28298
Trees	WesternGhats:BSP29	2335.07	-0.748467	5525.01	-0.633082	5507.64	NA	NA	NA	0.439706	5.44115
Trees	WesternGhats:BSP30	8921.19	-1.1175	2830.79	-0.912115	2821.16	NA	NA	NA	0.836498	5.2533
Trees	WesternGhats:BSP36	28.0341	-0.38001	10821.9	-0.358269	10808.4	NA	NA	NA	0.0682081	6.71174
Trees	WesternGhats:BSP37	28.0341	-0.466748	13782.9	-0.439023	13762.2	-0.436289	1.08791e-06	13771	0.000275311	5.69594
Trees	WesternGhats:BSP42	28.0341	-0.395785	10062.7	-0.335862	10018.7	-0.322201	3.3795e-06	10030.1	0.167927	5.39415
Trees	WesternGhats:BSP5	28.0341	-0.434289	13358.5	-0.388264	13318.5	-0.376971	3.13063e-06	13329.9	0.00515544	5.40445
Trees	WesternGhats:BSP6	28.0341	-0.383039	17864.4	-0.3157	17770.5	-0.256217	1.1312e-05	17749.6	0.124641	5.35914
Trees	WesternGhats:BSP65	75.9522	-0.614349	20267.4	-0.603838	20261.8	-0.603491	3.04823e-07	20265.9	0.000957455	6.07702
Trees	WesternGhats:BSP66	63.9711	-0.360978	12188.7	-0.285471	12119.9	NA	NA	NA	0.169333	5.75543
Trees	WesternGhats:BSP67	103.898	-0.812436	10964.9	-0.749868	10941.9	-0.656005	7.85848e-05	10942.9	0.00719219	4.3073
Trees	WesternGhats:BSP69	989.52	-0.631042	9904.51	-0.600219	9897.09	NA	NA	NA	0.196109	6.28267
Trees	WesternGhats:BSP70	89.2433	-0.469656	14543.3	-0.422904	14507.5	-0.354737	7.44527e-06	14488.5	0.023863	5.66901
Trees	WesternGhats:BSP73	2335.07	-1.10288	6429.4	-1.07883	6428.92	-1.05016	1.77464e-06	6430.14	0.358088	5.5965
Trees	WesternGhats:BSP74	43.719	-0.428287	20938.5	-0.386835	20885	-0.357563	3.09557e-06	20881.7	0.000170558	5.74786
Trees	WesternGhats:BSP75	5312.14	-0.934547	2423.7	-0.62932	2406.01	NA	NA	NA	0.981809	5.04017
Trees	WesternGhats:BSP79	5492.89	-1.18639	2963.56	-1.15948	2964.45	NA	NA	NA	0.878182	5.79377
Trees	WesternGhats:BSP80	1411.51	-0.823446	7943.41	-0.781857	7937.32	-0.593179	1.0748e-05	7926.04	0.71526	5.64854
Trees	WesternGhats:BSP82	244.715	-0.494872	11975.1	-0.458173	11957.1	-0.318041	8.37521e-06	11914.7	0.581679	6.18795
Trees	WesternGhats:BSP83	480.043	-0.617837	12521.8	-0.487788	12453.1	-0.225318	3.69763e-05	12421.3	0.606901	4.98246
Trees	WesternGhats:BSP84	2229.51	-0.989397	7358.57	-0.836805	7333.03	-0.408025	3.68556e-05	7326.32	0.978737	4.90705
Trees	WesternGhats:BSP85	63.9711	-0.386392	8247.11	-0.30861	8201.98	NA	NA	NA	0.00338396	5.53668
Trees	WesternGhats:BSP88	520.989	-0.574216	11483.5	-0.512508	11456.8	NA	NA	NA	0.442372	5.69816
Trees	WesternGhats:BSP89	156.561	-0.534071	16133.1	-0.48947	16101.6	-0.391885	1.12876e-05	16073.3	0.126777	5.61325
Trees	WesternGhats:BSP90	5135.15	-1.15525	4621.32	-1.11646	4620.58	NA	NA	NA	0.541886	5.65536
Trees	WesternGhats:BSP91	2555.43	-1.10127	6298.72	-0.937356	6277.94	-0.295622	5.82593e-05	6266.84	0.767194	4.81583
Trees	WesternGhats:BSP92	43.719	-0.302688	9835.16	-0.174742	9712.96	NA	NA	NA	0.225502	5.44473
Trees	WesternGhats:BSP94	1411.51	-0.637044	4624.89	-0.582658	4618.69	NA	NA	NA	0.776417	5.99946
Trees	WesternGhats:BSP98	53.2454	-0.371329	12695.5	-0.265271	12588.1	-0.187788	1.29107e-05	12577.9	0.307846	5.22742
Trees	WesternGhats:BSP99	63.9711	-0.393799	17209.7	-0.339726	17148.2	-0.277689	4.58919e-06	17122.2	0.339223	5.87968
Phytoplankton (spatial)	AMT2:142	26601.1	-0.994703	11664.6	-0.477403	11524.8	NA	NA	NA	0.0703567	5.47079
Phytoplankton (spatial)	AMT2:139	96.4719	-0.72577	9697.01	-0.719657	9697.37	-0.72093	1.88801e-07	9698.58	0.426509	6.01347
Phytoplankton (spatial)	AMT1:277	9080.96	-1.99	64694.9	-1.9864	64695.5	-0.519568	6.28893e-05	64526.5	0.00288129	5.79945
Phytoplankton (spatial)	AMT1:296	71.7693	-0.516022	47979.9	-0.439154	47768.7	-0.355935	2.7389e-05	47738.7	0.176427	4.89604
Phytoplankton (spatial)	AMT1:295	110.561	-1.43888	65850.2	-1.43866	65852.1	-1.43881	6.69664e-12	65852.2	1.09248e-10	5.42256
Phytoplankton (spatial)	AMT3:274	1179.43	-1.64665	63374.6	-1.64454	63375.5	-1.64691	6.62291e-11	63376.6	2.99439e-10	5.4033
Phytoplankton (spatial)	AMT3:269	181.731	-0.85558	21093.5	-0.853269	21094.6	-0.854335	5.39665e-08	21095.4	0.212999	6.32736
Phytoplankton (spatial)	AMT3:268	143.718	-0.629772	8228.6	-0.601077	8221.65	-0.604201	9.45118e-07	8227.28	0.681017	5.5035
Phytoplankton (spatial)	AMT2:141	332.945	-0.775345	9957.79	-0.761209	9956.22	-0.745024	1.58487e-06	9956.86	0.811523	5.80747
Phytoplankton (spatial)	AMT1:269	687.818	-0.959092	32991.5	-0.943313	32983.3	-0.947204	5.02648e-07	32991.8	2.21901e-06	5.54457
Phytoplankton (spatial)	AMT3:282	150.629	-0.711971	36733.5	-0.682321	36698.4	-0.664801	4.99093e-06	36711.3	0.00335103	5.19717
Phytoplankton (spatial)	AMT3:289	143.895	-0.866502	12006.2	-0.843386	12000.5	-0.835809	6.10478e-06	12005	0.87663	4.88429
Phytoplankton (spatial)	AMT3:273	97.4909	-0.789586	20810.4	-0.772656	20801.7	-0.732233	1.59812e-05	20797.6	0.412984	5.11507
Phytoplankton (spatial)	AMT2:116	168.427	-0.869421	36432.5	-0.851691	36417.7	-0.853095	2.08537e-06	36430.1	0.000430807	5.09307
Phytoplankton (spatial)	AMT2:140	103.853	-0.582108	11317.6	-0.548139	11302.9	-0.506611	6.98234e-06	11300.2	0.513243	5.43683
Phytoplankton (spatial)	AMT2:129	99.0992	-0.770145	14556.8	-0.73661	14542	-0.61763	6.79177e-05	14524.4	0.583545	4.75946
Phytoplankton (spatial)	AMT2:133	115.778	-1.10266	58236.1	-1.10094	58236.5	-1.10266	4.58769e-11	58238.1	4.15556e-13	5.46424
Phytoplankton (spatial)	AMT3:288	86.4318	-1.06768	20196.2	-1.05697	20193.5	-1.05398	7.51186e-06	20197.1	0.000239953	4.59443
Phytoplankton (spatial)	AMT3:297	1515.06	-0.992476	5511.62	-0.928899	5505.95	-0.823554	9.91309e-06	5507.39	0.711437	5.13822
Phytoplankton (spatial)	AMT2:132	117.694	-0.648902	18396.1	-0.612474	18371.6	-0.542115	1.81195e-05	18359.7	0.389057	5.16673
Phytoplankton (spatial)	AMT3:298	91.5525	-0.873467	12223.1	-0.865871	12222.8	-0.872558	5.52913e-08	12225.1	0.0780414	5.29136
Phytoplankton (spatial)	AMT2:120	435.196	-0.696525	10117.4	-0.639899	10099.8	-0.398976	3.46488e-05	10068.6	0.262579	5.27662
Phytoplankton (spatial)	AMT2:130	102.434	-0.768657	12086.7	-0.714456	12064.3	-0.578379	9.26854e-05	12051.8	0.882831	4.4852
Phytoplankton (spatial)	AMT3:283	324.454	-1.07061	13493	-1.03307	13483.7	-0.94201	3.80378e-05	13484	0.727026	4.5922
Phytoplankton (spatial)	AMT3:290	102.119	-0.638766	15083.1	-0.603571	15063.6	-0.387724	8.84306e-05	14998.7	0.564178	5.16798
Phytoplankton (spatial)	AMT2:114	360.381	-0.591943	6117.78	-0.529147	6103.99	-0.498376	3.25612e-06	6108.54	0.782992	5.45845
Phytoplankton (spatial)	AMT2:115	238.061	-0.885895	604.354	-0.863496	606.012	-0.883564	1.11451e-07	606.347	0.986476	5.07239
Phytoplankton (spatial)	AMT3:271	152.902	-0.974059	26845.5	-0.968017	26844.2	-0.945984	7.89938e-06	26842.8	0.550774	5.33998
Phytoplankton (spatial)	AMT3:278	95.9366	-1.00479	28748.5	-0.993381	28742.9	-0.994534	3.60607e-06	28749.2	0.0080313	4.74632
Phytoplankton (spatial)	AMT1:290	800.7	-1.16964	20022.4	-1.14915	20017.6	-1.09396	9.54367e-06	20018.5	0.0886238	5.09504
Phytoplankton (spatial)	AMT2:136	656.996	-1.14891	7185.63	-1.10542	7181.5	-0.719525	0.000105701	7167.79	0.895516	4.72295
Phytoplankton (spatial)	AMT1:276	289.324	-0.621764	6670.32	-0.576207	6660.72	-0.550314	2.9994e-06	6663.87	0.730618	5.49379
Phytoplankton (spatial)	AMT3:285	235.29	-1.16692	21492.2	-1.15353	21489	-1.14673	6.31699e-06	21492.8	0.0280569	4.74583
Phytoplankton (spatial)	AMT1:289	914.139	-0.8193	14431.5	-0.772683	14415.8	-0.627649	1.23958e-05	14403.5	0.528488	5.40415
Phytoplankton (spatial)	AMT2:128	717.314	-1.15979	7860.44	-1.11735	7856.04	-0.962454	3.58503e-05	7854.24	0.920657	4.75705
Phytoplankton (spatial)	AMT3:277	89.545	-0.958698	14675.4	-0.9451	14672.4	-0.94432	5.16486e-06	14676.1	0.10851	4.73582
Phytoplankton (spatial)	AMT1:275	650.266	-1.4253	8953.35	-1.41684	8954.41	-1.41247	2.41115e-06	8955.22	0.595788	4.98227
Phytoplankton (spatial)	AMT1:270	575.756	-0.957435	11586.7	-0.901108	11572.5	-0.441452	0.000114813	11530.2	0.904798	4.83229
Phytoplankton (spatial)	AMT3:280	165.672	-1.00362	14761.6	-0.992587	14760.2	-0.976714	7.62136e-06	14761.4	0.560936	5.00244
Phytoplankton (spatial)	AMT1:288	211.067	-0.650045	12250.9	-0.592611	12225	-0.563144	7.0427e-06	12234.2	0.948677	5.09308
Phytoplankton (spatial)	AMT2:138	240.451	-0.564837	8879.1	-0.500606	8855.45	-0.419302	9.47463e-06	8850.61	0.773046	5.36736
Phytoplankton (spatial)	AMT2:123	674.951	-1.37559	6165.88	-1.34291	6164.71	-1.15224	6.04777e-05	6162.94	0.56257	4.58015
Phytoplankton (spatial)	AMT3:281	379.484	-1.02227	13328.8	-1.01294	13328.5	-1.0166	5.16019e-07	13330.5	0.246895	5.40087
Phytoplankton (spatial)	AMT3:287	98.6518	-0.852855	12270.1	-0.841596	12268.4	-0.828754	5.70253e-06	12269.5	0.183436	5.16493
Phytoplankton (spatial)	AMT1:268	528.798	-0.74624	7445.21	-0.703158	7437.59	-0.654683	5.08097e-06	7438.85	0.667124	5.39731
Phytoplankton (spatial)	AMT1:271	334.102	-0.908927	36898.9	-0.903172	36896.8	-0.746262	3.45056e-05	36843.3	0.000514416	5.89491
Phytoplankton (spatial)	AMT3:279	162.901	-0.99333	16702.4	-0.983768	16701	-0.98557	1.40945e-06	16703.9	0.60491	5.08939
Phytoplankton (spatial)	AMT2:137	188.83	-0.679858	12132.2	-0.578982	12082.1	-0.21458	0.000155134	12020.2	0.715223	4.58422
Phytoplankton (spatial)	AMT2:122	873.343	-1.16248	3649.26	-1.12885	3649.06	-1.11723	4.50956e-06	3650.7	0.826767	4.93594
Phytoplankton (spatial)	AMT1:280	697.868	-1.24542	7125.19	-1.23978	7126.67	-1.24382	1.54977e-07	7127.18	0.695327	5.43464
Phytoplankton (spatial)	AMT1:282	825.387	-0.753061	6363.27	-0.643291	6342.01	-0.490325	1.81431e-05	6342.68	0.665021	5.00904
Phytoplankton (spatial)	AMT3:286	85.9078	-0.583364	15923.5	-0.55123	15903	-0.455776	2.32014e-05	15874.8	0.667596	5.39327
Phytoplankton (spatial)	AMT2:126	295.576	-1.01949	3597.74	-0.935259	3591.5	-0.737659	0.00010866	3591.14	0.995301	4.25938
Phytoplankton (spatial)	AMT1:281	276.188	-0.865895	14210.4	-0.801276	14184.5	-0.521311	0.000111698	14152.5	0.987849	4.60627
Phytoplankton (spatial)	AMT2:124	382.414	-1.0503	6250.23	-1.03754	6250.74	-1.02813	3.07197e-06	6251.64	0.696404	5.19503
Phytoplankton (spatial)	AMT1:279	938.169	-0.906913	4126.19	-0.85984	4123.56	-0.837315	3.59298e-06	4126.13	0.852447	5.2258
Phytoplankton (spatial)	AMT1:283	79.4861	-0.94602	23060.8	-0.943137	23061.5	-0.94472	2.01233e-07	23062.7	1.04675e-05	5.51697
Phytoplankton (spatial)	AMT1:287	1185.21	-1.08169	4410.28	-1.04684	4409.4	-1.04947	1.7425e-06	4411.75	0.967106	5.17108
Phytoplankton (spatial)	AMT1:285	670.472	-1.02622	3249.32	-0.998234	3249.48	-0.937629	1.00432e-05	3249.63	0.687091	5.11643
Phytoplankton (spatial)	AMT3:272	112.789	-0.900537	24502.8	-0.883216	24493.5	-0.836673	2.5693e-05	24490.2	0.226228	4.85131
Phytoplankton (spatial)	AMT2:121	321.291	-0.72871	27906.8	-0.698082	27882.6	-0.64864	6.19043e-06	27879	0.895989	5.45072
Phytoplankton (spatial)	AMT1:286	821.035	-1.13546	3878.61	-1.02028	3870.4	-0.870831	4.40301e-05	3874.66	0.70973	4.43199
Phytoplankton (spatial)	AMT1:284	229.318	-0.687448	6266.52	-0.578956	6240.15	-0.416578	5.44281e-05	6237.27	0.991302	4.60418
Phytoplankton (spatial)	AMT2:131	717.892	-1.11332	2361.55	-1.02492	2358.83	-0.957018	2.42397e-05	2361.53	0.936228	4.50712
Phytoplankton (spatial)	AMT2:135	221.539	-0.694147	10867.1	-0.574481	10814.2	-0.311832	0.000101287	10790.8	0.923168	4.51286
Phytoplankton (spatial)	AMT1:272	322.986	-0.829549	7649.08	-0.782819	7640.61	-0.672072	2.68834e-05	7637.16	0.73373	4.92768
Phytoplankton (spatial)	AMT3:270	265.521	-0.910443	25127.2	-0.884291	25112.8	-0.82067	1.84964e-05	25109.4	0.557955	4.97926
Phytoplankton (spatial)	AMT1:297	61.3434	-0.344166	17961.3	-0.244746	17813.8	-0.164563	7.47773e-06	17785.4	0.00221496	5.55236
Phytoplankton (spatial)	AMT2:127	341.502	-0.955331	4107.57	-0.930407	4107.22	-0.897847	8.88646e-06	4107.95	0.632325	5.01666
Phytoplankton (spatial)	AMT2:125	232.62	-0.94703	2602.56	-0.928723	2603.46	-0.91289	6.17198e-06	2603.97	0.370256	5.02534
Phytoplankton (spatial)	AMT1:278	197.93	-0.887404	7777.35	-0.876758	7777.45	-0.884353	2.0491e-07	7779.23	0.241932	5.39643
Phytoplankton (spatial)	AMT1:273	817.522	-1.27662	9517.17	-1.26488	9517.61	-1.26836	8.6712e-07	9519.06	0.0434873	5.16713
Phytoplankton (spatial)	TRYNITROP:Stn 323	124.185	-0.754722	4978.87	-0.712056	4973.35	-0.71609	5.60144e-06	4978.51	0.781457	4.75099
Phytoplankton (spatial)	TRYNITROP:Stn 324	153.144	-0.839709	5623.69	-0.829888	5624.33	-0.83204	6.47355e-07	5625.4	0.547361	5.47601
Phytoplankton (spatial)	TRYNITROP:Stn 325	180.846	-0.833333	5611.18	-0.787232	5605.08	-0.698436	3.85477e-05	5604.07	0.590334	4.67496
Phytoplankton (spatial)	TRYNITROP:Stn 326	604.993	-1.03096	4107.59	-0.971829	4103.97	-0.797818	4.18846e-05	4102.61	0.966496	4.71592
Phytoplankton (spatial)	TRYNITROP:Stn 327	96.814	-0.588469	12360.9	-0.528834	12327.6	-0.447222	2.57717e-05	12320	0.264639	4.9396
Phytoplankton (spatial)	TRYNITROP:Stn 328	222.392	-0.906354	5873.9	-0.882311	5872.32	-0.874966	4.77918e-06	5874.58	0.557544	4.9562
Phytoplankton (spatial)	TRYNITROP:Stn 329	20.04	-0.55259	15184.1	-0.535937	15173.3	-0.496827	1.55498e-05	15160.9	0.117246	5.47196
Phytoplankton (spatial)	TRYNITROP:Stn 330	63.8	-0.620325	9116.61	-0.599192	9110.81	-0.592177	2.36348e-06	9113.91	0.0596773	5.42471
Phytoplankton (spatial)	TRYNITROP:Stn 331	262.695	-0.94347	7783.37	-0.933331	7783.73	-0.927302	1.90362e-06	7784.68	0.0846708	5.39202
Phytoplankton (spatial)	TRYNITROP:Stn 332	165.515	-0.647881	13247.9	-0.60489	13227.7	-0.520861	1.742e-05	13217.5	0.256282	5.19955
Phytoplankton (spatial)	TRYNITROP:Stn 333	178.398	-0.653576	10452.9	-0.632092	10447.3	-0.621472	1.44663e-06	10449.9	0.145785	5.71325
Phytoplankton (spatial)	TRYNITROP:Stn 334	79.019	-0.784285	6035.64	-0.757956	6032.3	-0.764058	3.70865e-06	6036.35	0.853292	4.76935
Phytoplankton (spatial)	TRYNITROP:Stn 335	81.081	-0.769549	7696.29	-0.74305	7691.34	-0.750309	3.10339e-06	7696.67	0.00561632	4.81981
Phytoplankton (spatial)	TRYNITROP:Stn 336	47.376	-0.585455	6507.02	-0.571111	6505.16	-0.575002	3.31222e-07	6507.77	0.403726	5.78185
Phytoplankton (spatial)	TRYNITROP:Stn 338	99.023	-0.733886	7937.96	-0.720458	7936.68	-0.715513	1.80037e-06	7938.26	0.42442	5.46412
Phytoplankton (spatial)	TRYNITROP:Stn 340	153.445	-0.864331	4154.24	-0.813923	4149.64	-0.825792	7.80969e-06	4154.82	0.926356	4.4878
Phytoplankton (spatial)	TRYNITROP:Stn 342	186.342	-0.964044	8033.65	-0.950625	8033.24	-0.956052	1.1289e-06	8035.36	0.817555	5.0481
Phytoplankton (temporal)	Lake Constance	76.2497	-0.764119	85956.4	-0.752589	85928.5	-0.655137	5.05195e-05	85813.6	0.0181426	5.33613
Phytoplankton (temporal)	R. Vigo	1495.47	-0.863063	89585.8	-0.857117	89578.8	-0.774811	2.73695e-06	89524.1	0.0280155	6.67676
Phytoplankton (temporal)	R. Coruna	21.0791	-0.528971	115469	-0.511571	115366	-0.461651	1.7572e-05	115219	1.99079e-05	5.60078
Phytoplankton (temporal)	English Channel L4	42.2257	-1.01977	89293.4	-1.01942	89294.9	-1.0215	4.02742e-11	89295.4	0	6.02087
Phytoplankton (temporal)	Iberian Shelf	471.418	-0.771704	111796	-0.764257	111779	-0.677405	6.69497e-06	111674	0.0135686	6.37624
Phytoplankton (temporal)	Lake Mueggelsee	39.1774	-0.510666	122439	-0.455536	122039	-0.326178	6.41051e-05	121644	0.0497989	4.94169
Phytoplankton (spatial)	AMT3:276	33070.3	-1.94469	80523.9	-1.79693	80414.2	1.29896	4.18449e-05	80019.3	1.99079e-05	5.43021
Phytoplankton (spatial)	AMT3:284	34441.8	-2.00998	80818.8	-1.86517	80715.5	1.02797	3.81019e-05	80382.6	1.99079e-05	5.42641
Phytoplankton (spatial)	AMT3:299	207.583	-2.37789	38757.3	-2.37787	38761.3	-2.37817	1.33039e-10	38759.3	1.99079e-05	4.91772
